# Supplementary material for: Genome-Wide Analysis of MDHAR Gene Family in Four Cotton Species Provides Insights into Fiber Development via Regulating AsA Redox Homeostasis
Source: Plants (Basel). 2021 Jan 25;10(2):227. doi: 10.3390/plants10020227 (PMC7912408; doi:10.3390/plants10020227)
Supplement: Supplementary file 1 [file plants-10-00227-s001.zip]

Archive with 7 entries (4 files):
- Supplementary materials_20210117/Supplementary figures and tables_20210117/
- Supplementary materials_20210117/Supplementary figures and tables_20210117/Supplementary figures and legends_revision2_20210117.doc
- Supplementary materials_20210117/Supplementary figures and tables_20210117/Supplementary stables_revision 20210106.xls
- Supplementary materials_20210117/Supporting figure and table_20210106/
- Supplementary materials_20210117/Supporting figure and table_20210106/Supporting Figure_correlation analysis_20210106.doc
- Supplementary materials_20210117/Supporting figure and table_20210106/Supporting Table_correlation analysis_20210106.xlsx
- Supplementary materials_20210117/
