# Supplementary material for: Genome-Wide Analysis of MDHAR Gene Family in Four Cotton Species Provides Insights into Fiber Development via Regulating AsA Redox Homeostasis
Source: Plants (Basel). 2021 Jan 25;10(2):227. doi: 10.3390/plants10020227 (PMC7912408; doi:10.3390/plants10020227)
Supplement: Supplementary file 1 [file plants-10-00227-s001.zip › Supplementary materials_20210117/Supplementary figures and tables_20210117/Supplementary stables_revision 20210106.xls]

## Sheet: Supp. Table S1
Supplementary Table S1. The MDHAR genes information and properties of the deduced proteins.
Species	Gene name	Gene ID	Chromosomal location	ORF (bp)	Proteina
					Size(aa)	MW(kD)	pI	Subcellular location
Gossypium arboreum	GaMDHAR1	108467230	Chr02:67939907—67943021 (-)	1305	434	47.2191	5.93	Cytoplasmic
	GaMDHAR2	108488427	Chr09:63636675—63640556 (-)	1440	479	52.2916	6.17	Membrane-bound Peroxisome
	GaMDHAR3	108457017	Chr11:75996162—76000082 (-)	1305	434	46.9399	6.51	Cytoplasmic
	GaMDHAR4	108489855	Chr10:31430372—31435041 (+)	1575	524	57.3036	8.66	chloroplast/mitochondrion
	GaMDHAR5	108489653	Chr09:16648281—16652755 (+)	1443	480	52.0778	8.51	Membrane-bound Peroxisome
	GaMDHAR6	108464012	Chr13:116063801—116066616 (-)	1677	558	62.193	9.06	Cytoplasmic
Gossypium barbadense	GbMDHAR1A	Gbar_A01G020550.1	Chr_At01:112993817—112997287 (-)	1305	434	47.133	5.92	Cytoplasmic
	GbMDHAR1D	Gbar_D01G021690.1	Chr_Dt01:60651762—60654931 (-)	1305	434	47.2112	6.23	Cytoplasmic
	GbMDHAR2A	Gbar_A09G003090.1	Chr_At09:8328037—8332060 (-)	1440	479	52.2664	5.94	Membrane-bound Peroxisome
	GbMDHAR2D	Gbar_D09G002890.1	Chr_Dt09:8697195—8701522 (-)	1428	475	51.8343	5.93	Membrane-bound Peroxisome
	GbMDHAR3A	Gbar_A09G014770.1	Chr_At09:66393664—66397592 (+)	1305	434	46.9369	6.51	Cytoplasmic
	GbMDHAR3D	Gbar_D09G014910.1	Chr_Dt09:41195515—41200075 (-)	1305	434	46.8277	5.9	Cytoplasmic
	GbMDHAR4A	Gbar_A12G024260.1	Chr_At12:98102560—98107491 (+)	1575	524	57.2606	8.66	Chloroplast/Mitochondrion
	GbMDHAR4D	Gbar_D12G024210.1	Chr_Dt12:55057526—55062534 (+)	1584	527	57.571	8.86	Chloroplast/Mitochondrion
	GbMDHAR5A	Gbar_A10G010770.1	Chr_At10:20854377—20858943 (-)	1443	480	52.0968	8.51	Membrane-bound Peroxisome
	GbMDHAR5D	Gbar_D10G009030.1	Chr_Dt10:10360883—10365436 (+)	1443	480	52.1409	8.32	Membrane-bound Peroxisome
	GbMDHAR6A	Gbar_A13G015950.1	Chr_At13:94663236—94665934 (+)	1677	558	62.2061	9.06	Cytoplasmic
	GbMDHAR6D	Gbar_D13G015670.1	Chr_Dt13:47091911—47094983 (+)	1677	558	62.1952	8.96	Cytoplasmic
Gossypium hisutum	GhMDHAR1A	Gohir.A01G207800.1	Chr_At01:101237839—101240964 (-)	1305	435	47.132	6.31	Cytoplasmic
	GhMDHAR1D	Gohir.D01G197200.1	Chr_Dt01:61945334—61948461 (-)	1305	435	47.2112	6.23	Cytoplasmic
	GhMDHAR2A	Gohir.A09G027000.1	Chr_At09:8650614—8654641 (-)	1440	480	52.3005	5.94	Membrane-bound Peroxisome
	GhMDHAR2D	Gohir.D09G026700.1	Chr_Dt09:8365302—8369406 (-)	1440	480	52.3218	6	Membrane-bound Peroxisome
	GhMDHAR3A	Gohir.A09G137900.1	Chr_At09:70439102—70443006 (+)	1305	435	46.9369	6.51	Cytoplasmic
	GhMDHAR3D	Gohir.D09G136700.1	Chr_Dt09:42698222—42702261 (-)	1305	435	46.8678	5.9	Cytoplasmic
	GhMDHAR4A	Gohir.A12G233700.1	Chr_At12:98863990—98868572 (-)	1575	525	57.3076	8.52	Chloroplast/Mitochondrion
	GhMDHAR4D	Gohir.D12G233700.1	Chr_Dt12:59706541—59711352 (+)	1584	528	57.571	8.86	Chloroplast/Mitochondrion
	GhMDHAR5A	Gohir.A10G103200.1	Chr_At10:21806154—21810246 (+)	1387	462	49.8412	6.73	Membrane-bound Peroxisome
	GhMDHAR5D	Ghi_D10G04331	Chr_Dt10:11050794—11055000(+)	1443	480	52.213	8.32	Membrane-bound Peroxisome
	GhMDHAR6A	Gohir.A13G144000.1	Chr_At13:89115527—89117520 (+)	1677	559	62.2061	9.06	Cytoplasmic
	GhMDHAR6D	Gohir.D13G148800.1	Chr_Dt13:51226341—51228339 (+)	1677	559	62.2483	9.04	Cytoplasmic
Gossypium raimondii	GrMDHAR1	Gorai.002G241300.1	Chr02:60463573—60466896 (-)	1305	435	47.1821	6.23	Cytoplasmic
	GrMDHAR2	Gorai.006G030700.1	Chr06:7950564—7954673 (-)	1440	480	52.3348	6.12	Membrane-bound Peroxisome
	GrMDHAR3	Gorai.006G156800.1	Chr06:41548612—41552801 (-)	1305	435	46.8577	5.9	Cytoplasmic
	GrMDHAR4	Gorai.008G250000.1	Chr08:53393691—53398523 (+)	1584	528	57.6221	8.86	Chloroplast/Mitochondrion
	GrMDHAR5	Gorai.011G095600.1	Chr11:10392853—10397405 (+)	1443	481	52.1409	8.32	Membrane-bound Peroxisome
	GrMDHAR6	Gorai.013G166500.1	Chr13:44952922—44954746 (+)	1677	559	62.2172	8.93	Cytoplasmic
a The molecular weight (MW) and isoelectric point (pI) were calculated by ExPASy (http://cn.expasy.org/tools).Subcellular localizations were predicted by WoLF PSOR(https://www.genscript.com/wolf-psort.html?src=leftbar)

## Sheet: Supp. Table S2
Supplementary Table S2. Tajima relative rate tests of GhMDHAR duplicated gene pairsa.
Testing Group	Mtb	M1c	M2d	χ2	p e
GrMDHAR1 /GrMDHAR3 with TcMDHAR3	382	18	15	0.27	0.60151
GrMDHAR1/GrMDHAR6 with TcMDHAR4	320	47	28	4.81	0.02824
GrMDHAR2/GrMDHAR5 with TcMDHAR2	350	70	30	16	6e-05
GrMDHAR3/GrMDHAR6 with TcMDHAR4	319	48	31	3.66	0.05579
GaMDHAR1/GaMDHAR3 with TcMDHAR3	381	19	17	0.11	0.73888
GaMDHAR1/GaMDHAR6 with TcMDHAR4	319	48	30	4.15	0.04154
GaMDHAR2/GaMDHAR5 with TcMDHAR2	360	64	31	11.46	0.00071
GbMDHAR2A/GbMDHAR5A with TcMDHAR2	358	65	32	11.23	0.00081
GbMDHAR1A/GbMDHAR3A with TcMDHAR3	379	21	17	0.42	0.51641
GbMDHAR1A/GbMDHAR6A with TcMDHAR4	318	51	29	6.05	0.01391
GbMDHAR1D/GbMDHAR3D with TcMDHAR3	381	19	16	0.26	0.61209
GbMDHAR1D/GbMDHAR6D with TcMDHAR4	316	48	32	3.2	0.07364
GbMDHAR2D/GbMDHAR5D with TcMDHAR2	354	62	31	10.33	0.00131
GbMDHAR3A/GbMDHAR6A with TcMDHAR4	319	50	31	4.46	0.03746
GbMDHAR3D/GbMDHAR6D with TcMDHAR4	316	48	33	2.78	0.09558
GhMDHAR1A/GhMDHAR3A with TcMDHAR3	378	22	17	0.64	0.42334
GhMDHAR1A/GhMDHAR6A with TcMDHAR4	317	52	29	6.53	0.0106
GhMDHAR1D/GhMDHAR6D with TcMDHAR4	316	48	32	3.2	0.07364
GhMDHAR2A/GhMDHAR5A with TcMDHAR2	315	64	29	13.17	0.00028
GhMDHAR2D/GhMDHAR5D with TcMDHAR2	354	65	30	12.89	0.00033
GhMDHAR3A/GhMDHAR6A with TcMDHAR4	319	50	31	4.46	0.03476
GhMDHAR3D/GhMDHAR6D with TcMDHAR4	316	48	32	3.2	0.07364
a The Tajima relative rate test was used to examine the equality of evolutionary rate between G.arboreum, G.barbadense, G.hirsutum, G.raimondii paralogs; b Mt is the sum of the identical sites in all three sequences tested; c M1 is the number of unique differences in the first paralog; d M2 is the number of unique differences in the second paralog; e If p < 0.05, the test rejects the equal substi…

## Sheet: Supp. Table S3
Supplementary Table S3. The Ka/Ks ratios for duplicate MDHAR genes in cotton.
Paralogous Genes	Ka	Ks	Ka/Ks	Selective Pressure
GrMDHAR1-GrMDHAR3	0.048	0.441	0.109	Purifying selection
GaMDHAR1-GaMDHAR3	0.049	0.401	0.121	Purifying selection
GaMDHAR2-GaMDHAR5	0.135	0.71	0.19	Purifying selection
GbMDHAR1A-GbMDHAR1D	0.007	0.046	0.155	Purifying selection
GbMDHAR1A-GbMDHAR3A	0.05	0.387	0.13	Purifying selection
GbMDHAR1D-GbMDHAR3D	0.049	0.448	0.11	Purifying selection
GbMDHAR2A-GbMDHAR5A	0.001	0.233	0.004	Purifying selection
GbMDHAR2D-GbMDHAR5D	0.134	0.693	0.193	Purifying selection
GbMDHAR3A-GbMDHAR3D	0.006	0.042	0.144	Purifying selection
GbMDHAR4A-GbMDHAR4D	0.007	0.031	0.217	Purifying selection
GbMDHAR5A-GbMDHAR5D	0.008	0.037	0.224	Purifying selection
GbMDHAR6A-GbMDHAR6D	0.018	0.079	0.235	Purifying selection
GhMDHAR1A -GhMDHAR3A	0.001	0.12	0.008	Purifying selection
GhMDHAR1A-GhMDHAR1D	0.001	0.02	0.051	Purifying selection
GhMDHAR1D-GhMDHAR3D	0.048	0.448	0.107	Purifying selection
GhMDHAR2A-GhMDHAR2D	0.001	0.024	0.041	Purifying selection
GhMDHAR2D-GhMDHAR5D	0.133882	0.712887	0.187802	Purifying selection
GhMDHAR3A-GhMDHAR3D	0.001	0.016	0.065	Purifying selection
GhMDHAR4A-GhMDHAR4D	0.001	0.015	0.068	Purifying selection
GhMDHAR5A-GhMDHAR5D	0.010798	0.046353	0.232952	Purifying selection
GhMDHAR6A-GhMDHAR6D	0.001	0.032	0.031	Purifying selection
a Ka, nonsynonyomous subsititution rate; b Ks, synonyomous subsititution rate.

## Sheet: Supp. Table S4
Supplementary TableS4. Putative cis-element sequences in promoter regions of MDHAR genes.
Classification	cis-element	Sequence	Description
Transcription initiation	TATA-box	TATA	core cis-element influenced the efficiency of transcription in eucaryote
	CAAT-box	CAAT	common cis-element in eukaryotic promoter and enhancer regions
Phytohormone responsiveness	ABRE	ACGTG	cis-acting element involved in the abscisic acid responsiveness
	AT-rich element	ATAGAAATCAA	binding site of AT-rich DNA binding protein (ATBP-1)
	CGTCA-motif	CGTCA	cis-acting regulatory element involved in the MeJA-responsiveness
	P-box	CCTTTTG	gibberellin-responsive element
	CAT-box	GCCACT	cis-acting regulatory element related to meristem expression
	Box 4	ATTAAT	part of a conserved DNA module involved in light responsiveness
	O2-site	GTTGACGTGA	cis-acting regulatory element involved in zein metabolism regulation
	TGACG-motif	TGACG	cis-acting regulatory element involved in the MeJA-responsiveness
	CCAAT-box	CAACGG	MYBHv1 binding site
	WUN-motif	AAATTTCCT	wound-responsive element
	CAT-box	TTCGACCATCTT	cis-acting regulatory element related to meristem expression
	TGA-element	AACGAC	auxin-responsive element
Stress responsiveness	G-Box	CACGTT	part of a light responsive element
	Sp1	GGGCGG	light responsive element
	GT1-motif	GTGTGTGAA	light responsive element
	AAAC-motif	CAATCAAAACCT	light responsive element
	MBS	CAACTG	MYB binding site involved in drought-inducibility
	ARE	AAACCA	cis-acting regulatory element essential for the anaerobic induction
	TCCC-motif	TCTCCCT	part of a light responsive element
	LTR	CCGAAA	cis-acting element involved in low-temperature responsiveness
	TC-rich repeats	GTTTTCTTAC	cis-acting element involved in defense and stress responsiveness
	MRE	AACCTAA	MYB binding site involved in light responsiveness

## Sheet: Supp. Table S5
Supplementary Table S5. Primers used in this work.
Primer Name	Primer sequence	Production Size(bp)	Ea（％)	R2
GhMDHAR1A-F	5' AGTGAGCAACAGATAGAGAACATAGC 3'	246	0.9711	0.9942
GhMDHAR1A-R	5' GAAGTCTTGCAGCTCCCTCAG 3'
GhMDHAR1D-F	5' GGATCAAAGATGGGAAGGTGG 3'	181	1.1071	0.9958
GhMDHAR1D-R	5' TTGGAACAGCATGGCAGGTG 3'
GhMDHAR2A/D-F	5' ATCGGCGGAGGGTACATTG 3'	370	0.9583	0.9998
GhMDHAR2A/D-R	5' CCGAGTCATTGCTTGTTTGC 3'
GhMDHAR3A/D-F	5' AACCCACAATCACCGAAGCC 3'	254	1.1621	0.9963
GhMDHAR3A/D-R	5' CCTACGCAGTCCTCTTGCAACAG 3'
GhMDHAR4A/D-F	5' GGACAATGTTGGAGAGACGG 3'	268	1.1401	0.9972
GhMDHAR4A/D-R	5' TCGATGAGAGGTTCAGCAGT 3'
GhMDHAR5A/D-F	5' GAACCCAAGAAATCAGGCG 3'	237	1.0079	0.9999
GhMDHAR5A/D-R	5' CGGTGGTTTGAGACTTGTGG 3'
GhMDHAR6A/D-F	5' GAAGAAGTGAAGAACTGGTTGGATG 3'	400	1.118	0.9964
GhMDHAR6A/D-R	5' CACCTCCACTTCCCACACAGA 3'
GhUBQ7-F	5' GAAGGCATTCCACCTGACCAAC 3'	198	1.181	0.9989
GhUBQ7-R	5' CTTGACCTTCTTCTTCTTGTGCTTG 3'
a E represents the amplification efficiency of qRT-PCR.
