# Supplementary material for: Genome-Wide Analysis of MDHAR Gene Family in Four Cotton Species Provides Insights into Fiber Development via Regulating AsA Redox Homeostasis
Source: Plants (Basel). 2021 Jan 25;10(2):227. doi: 10.3390/plants10020227 (PMC7912408; doi:10.3390/plants10020227)
Supplement: Supplementary file 1 [file plants-10-00227-s001.zip › Supplementary materials_20210117/Supporting figure and table_20210106/Supporting Table_correlation analysis_20210106.xlsx]

## Sheet: Sheet1
Supporting TableS1. Expressions correlation analysis between GhMDHARs and the genes of ascorbate metabolism.
		GhAO1A	GhAO1D	GhAPX1A	GhAPX1D	GhAPX10D	GhAPX12D	GhAPX11A-1	GhAPX11A-2	GhAPX13A	GhAPX3A	GhAPX11D	GhAPX2D	GhAPX3D	GhAPX2A	GhAPX8A	GhAPX6A	GhAPX6D	GhAPX11A	GhAPX11A-3	GhAPX9A	GhAPX9D	GhCAT1	GhCAT2	GhCAT4	GhCAT3	GhMSD2A	GhMSD1D	GhMSD2D	GhMSD1A	GhCSD3A	GhCSD3D	GhCSD4D	GhCSD4A	GhCSD7A	GhCSD2D	GhCSD1D	GhCSD5A	GhCSD2A	GhCSD5D	GhCSD6A	GhCSD6D	GhVTC1	GhVTC3	GhVTC4	GhMDHAR1A	GhMDHAR1D	GhMDHAR2A	GhMDHAR2D
GhAO1A	Pearson Correlation	1	.879*	0.858	.901*	0.657	.917*	.967**	.902*	-0.874	-0.821	0.876	-0.563	-0.706	-0.658	0.613	0.362	0.664	0.846	.965**	0.857	0.736	-0.358	-0.836	-0.834	-0.746	.902*	0.505	0.858	0.87	-0.249	-0.692	.907*	0.876	.888*	-0.449	-.890*	0.855	-0.138	0.765	0.684	.920*	.929*	0.819	.901*	0.87	.923*	-0.661	-0.658
	Sig. (2-tailed)		0.049	0.063	0.037	0.228	0.029	0.007	0.036	0.053	0.089	0.052	0.323	0.182	0.228	0.272	0.549	0.222	0.071	0.008	0.063	0.156	0.554	0.077	0.079	0.147	0.037	0.385	0.063	0.055	0.686	0.195	0.034	0.052	0.044	0.448	0.043	0.065	0.825	0.132	0.203	0.027	0.022	0.09	0.037	0.055	0.025	0.224	0.227
	N	5	5	5	5	5	5	5	5	5	5	5	5	5	5	5	5	5	5	5	5	5	5	5	5	5	5	5	5	5	5	5	5	5	5	5	5	5	5	5	5	5	5	5	5	5	5	5	5
GhAO1D	Pearson Correlation	.879*	1	0.672	0.779	0.677	0.694	0.803	0.739	-.940*	-.945*	0.592	-0.834	-0.605	-0.565	0.207	-0.093	0.301	0.629	0.792	0.705	0.787	-0.202	-0.697	-0.827	-0.819	0.671	0.783	0.608	0.861	0.139	-0.502	.958*	.971**	.948*	-0.225	-.960**	0.629	0.1	0.399	.937*	.985**	0.715	0.556	0.758	.914*	.967**	-0.778	-0.834
	Sig. (2-tailed)	0.049		0.214	0.121	0.209	0.193	0.102	0.154	0.018	0.015	0.292	0.079	0.28	0.321	0.738	0.881	0.622	0.255	0.11	0.184	0.114	0.745	0.191	0.084	0.09	0.215	0.117	0.277	0.061	0.824	0.389	0.01	0.006	0.014	0.716	0.009	0.256	0.874	0.506	0.019	0.002	0.175	0.331	0.138	0.03	0.007	0.121	0.079
	N	5	5	5	5	5	5	5	5	5	5	5	5	5	5	5	5	5	5	5	5	5	5	5	5	5	5	5	5	5	5	5	5	5	5	5	5	5	5	5	5	5	5	5	5	5	5	5	5
GhAPX1A	Pearson Correlation	0.858	0.672	1	.987**	0.291	.957*	.959*	.994**	-0.811	-0.756	.965**	-0.551	-.953*	-.932*	0.827	0.629	.892*	.998**	.904*	.980**	0.823	-0.704	-.932*	-.926*	-0.818	.985**	0.167	.985**	.910*	-0.558	-.907*	0.842	0.787	0.773	-0.729	-0.826	.949*	-0.433	0.852	0.414	0.776	.942*	.962**	.980**	0.875	0.79	-0.764	-0.724
	Sig. (2-tailed)	0.063	0.214		0.002	0.635	0.011	0.01	0.001	0.096	0.139	0.008	0.336	0.012	0.021	0.084	0.255	0.042	0	0.035	0.003	0.087	0.185	0.021	0.024	0.091	0.002	0.788	0.002	0.032	0.329	0.034	0.074	0.114	0.125	0.162	0.085	0.014	0.467	0.067	0.488	0.123	0.017	0.009	0.003	0.052	0.112	0.132	0.167
	N	5	5	5	5	5	5	5	5	5	5	5	5	5	5	5	5	5	5	5	5	5	5	5	5	5	5	5	5	5	5	5	5	5	5	5	5	5	5	5	5	5	5	5	5	5	5	5	5
GhAPX1D	Pearson Correlation	.901*	0.779	.987**	1	0.38	.950*	.975**	.996**	-.890*	-0.848	.933*	-0.66	-.943*	-.917*	0.733	0.502	0.811	.975**	.925*	.976**	0.868	-0.654	-.939*	-.964**	-0.878	.970**	0.312	.956*	.954*	-0.432	-0.871	.917*	0.875	0.857	-0.661	-.905*	.933*	-0.338	0.789	0.553	0.865	.942*	.924*	.986**	.939*	0.873	-0.828	-0.805
	Sig. (2-tailed)	0.037	0.121	0.002		0.528	0.013	0.005	0	0.043	0.07	0.021	0.225	0.016	0.028	0.159	0.389	0.096	0.005	0.025	0.004	0.056	0.232	0.018	0.008	0.05	0.006	0.61	0.011	0.012	0.468	0.055	0.028	0.052	0.063	0.225	0.035	0.021	0.578	0.113	0.334	0.058	0.017	0.025	0.002	0.018	0.053	0.083	0.101
	N	5	5	5	5	5	5	5	5	5	5	5	5	5	5	5	5	5	5	5	5	5	5	5	5	5	5	5	5	5	5	5	5	5	5	5	5	5	5	5	5	5	5	5	5	5	5	5	5
GhAPX10D	Pearson Correlation	0.657	0.677	0.291	0.38	1	0.519	0.527	0.387	-0.632	-0.593	0.354	-0.399	-0.103	-0.027	0.06	-0.114	0.073	0.277	0.662	0.212	0.114	-0.103	-0.514	-0.292	-0.476	0.396	0.832	0.262	0.313	0.434	0.076	0.559	0.588	0.721	0.371	-0.534	0.484	0.631	0.174	0.729	0.673	0.565	0.158	0.303	0.463	0.709	-0.399	-0.338
	Sig. (2-tailed)	0.228	0.209	0.635	0.528		0.37	0.362	0.519	0.253	0.292	0.559	0.506	0.869	0.966	0.923	0.856	0.908	0.651	0.223	0.732	0.855	0.869	0.375	0.634	0.418	0.509	0.08	0.67	0.607	0.465	0.904	0.327	0.297	0.169	0.538	0.354	0.409	0.254	0.78	0.162	0.213	0.321	0.8	0.621	0.433	0.18	0.505	0.579
	N	5	5	5	5	5	5	5	5	5	5	5	5	5	5	5	5	5	5	5	5	5	5	5	5	5	5	5	5	5	5	5	5	5	5	5	5	5	5	5	5	5	5	5	5	5	5	5	5
GhAPX12D	Pearson Correlation	.917*	0.694	.957*	.950*	0.519	1	.980**	.972**	-0.821	-0.747	.974**	-0.481	-0.842	-0.799	0.82	0.628	0.863	.961**	.980**	.901*	0.677	-0.676	-.960**	-0.837	-0.788	.988**	0.288	.954*	0.826	-0.446	-0.768	0.825	0.776	0.818	-0.547	-0.798	.990**	-0.232	0.851	0.461	0.799	.998**	.906*	.924*	0.829	0.83	-0.71	-0.634
	Sig. (2-tailed)	0.029	0.193	0.011	0.013	0.37		0.003	0.006	0.088	0.147	0.005	0.413	0.074	0.105	0.089	0.256	0.059	0.009	0.003	0.037	0.21	0.21	0.009	0.077	0.113	0.002	0.639	0.012	0.085	0.452	0.129	0.085	0.123	0.09	0.34	0.105	0.001	0.707	0.068	0.434	0.105	0	0.034	0.025	0.082	0.082	0.179	0.251
	N	5	5	5	5	5	5	5	5	5	5	5	5	5	5	5	5	5	5	5	5	5	5	5	5	5	5	5	5	5	5	5	5	5	5	5	5	5	5	5	5	5	5	5	5	5	5	5	5
GhAPX11A-1	Pearson Correlation	.967**	0.803	.959*	.975**	0.527	.980**	1	.981**	-0.878	-0.82	.955*	-0.573	-0.849	-0.81	0.746	0.516	0.804	.952*	.981**	.938*	0.782	-0.566	-.930*	-.900*	-0.816	.979**	0.369	.950*	.907*	-0.396	-0.804	.903*	0.86	0.871	-0.577	-.885*	.947*	-0.256	0.832	0.575	.881*	.981**	.911*	.964**	.899*	.895*	-0.742	-0.709
	Sig. (2-tailed)	0.007	0.102	0.01	0.005	0.362	0.003		0.003	0.05	0.089	0.011	0.312	0.069	0.097	0.148	0.374	0.101	0.013	0.003	0.018	0.118	0.32	0.022	0.038	0.092	0.004	0.541	0.013	0.033	0.509	0.101	0.036	0.061	0.055	0.309	0.046	0.015	0.678	0.081	0.31	0.048	0.003	0.031	0.008	0.038	0.04	0.151	0.18
	N	5	5	5	5	5	5	5	5	5	5	5	5	5	5	5	5	5	5	5	5	5	5	5	5	5	5	5	5	5	5	5	5	5	5	5	5	5	5	5	5	5	5	5	5	5	5	5	5
GhAPX11A-2	Pearson Correlation	.902*	0.739	.994**	.996**	0.387	.972**	.981**	1	-0.861	-0.809	.960**	-0.597	-.934*	-.905*	0.785	0.569	0.853	.988**	.940*	.971**	0.824	-0.677	-.950*	-.936*	-0.85	.988**	0.269	.974**	.924*	-0.475	-0.869	.885*	0.838	0.833	-0.664	-0.869	.958*	-0.347	0.828	0.5	0.835	.963**	.940*	.982**	.907*	0.849	-0.792	-0.753
	Sig. (2-tailed)	0.036	0.154	0.001	0	0.519	0.006	0.003		0.061	0.098	0.01	0.287	0.02	0.035	0.116	0.316	0.066	0.002	0.018	0.006	0.086	0.209	0.013	0.019	0.068	0.002	0.662	0.005	0.025	0.418	0.056	0.046	0.076	0.08	0.222	0.056	0.01	0.567	0.083	0.391	0.079	0.009	0.017	0.003	0.033	0.069	0.11	0.142
	N	5	5	5	5	5	5	5	5	5	5	5	5	5	5	5	5	5	5	5	5	5	5	5	5	5	5	5	5	5	5	5	5	5	5	5	5	5	5	5	5	5	5	5	5	5	5	5	5
GhAPX13A	Pearson Correlation	-0.874	-.940*	-0.811	-.890*	-0.632	-0.821	-0.878	-0.861	1	.992**	-0.712	.879*	0.783	0.745	-0.374	-0.094	-0.476	-0.776	-0.871	-0.794	-0.806	0.522	0.878	.911*	.960**	-0.794	-0.701	-0.727	-.900*	-0.026	0.59	-.984**	-.988**	-.993**	0.296	.979**	-0.8	-0.071	-0.468	-0.857	-.980**	-0.832	-0.656	-0.834	-.975**	-.987**	.927*	.920*
	Sig. (2-tailed)	0.053	0.018	0.096	0.043	0.253	0.088	0.05	0.061		0.001	0.178	0.05	0.117	0.149	0.535	0.881	0.418	0.123	0.055	0.109	0.099	0.367	0.05	0.031	0.01	0.109	0.187	0.164	0.037	0.966	0.295	0.002	0.002	0.001	0.628	0.004	0.104	0.909	0.426	0.064	0.003	0.081	0.23	0.079	0.005	0.002	0.023	0.027
	N	5	5	5	5	5	5	5	5	5	5	5	5	5	5	5	5	5	5	5	5	5	5	5	5	5	5	5	5	5	5	5	5	5	5	5	5	5	5	5	5	5	5	5	5	5	5	5	5
GhAPX3A	Pearson Correlation	-0.821	-.945*	-0.756	-0.848	-0.593	-0.747	-0.82	-0.809	.992**	1	-0.631	.930*	0.757	0.724	-0.274	0.012	-0.386	-0.714	-0.803	-0.753	-0.82	0.476	0.823	.902*	.959*	-0.724	-0.734	-0.659	-.890*	-0.099	0.553	-.977**	-.990**	-.979**	0.263	.978**	-0.725	-0.097	-0.376	-.890*	-.971**	-0.757	-0.589	-0.791	-.970**	-.971**	.940*	.952*
	Sig. (2-tailed)	0.089	0.015	0.139	0.07	0.292	0.147	0.089	0.098	0.001		0.254	0.022	0.139	0.167	0.655	0.984	0.521	0.175	0.102	0.142	0.089	0.418	0.087	0.036	0.01	0.166	0.158	0.227	0.043	0.874	0.334	0.004	0.001	0.004	0.669	0.004	0.165	0.877	0.533	0.043	0.006	0.138	0.296	0.111	0.006	0.006	0.018	0.013
	N	5	5	5	5	5	5	5	5	5	5	5	5	5	5	5	5	5	5	5	5	5	5	5	5	5	5	5	5	5	5	5	5	5	5	5	5	5	5	5	5	5	5	5	5	5	5	5	5
GhAPX11D	Pearson Correlation	0.876	0.592	.965**	.933*	0.354	.974**	.955*	.960**	-0.712	-0.631	1	-0.351	-0.848	-0.816	.910*	0.746	.942*	.977**	.927*	.930*	0.685	-0.635	-.895*	-0.811	-0.681	.991**	0.091	.989**	0.81	-0.628	-0.859	0.746	0.68	0.696	-0.698	-0.721	.957*	-0.433	.942*	0.306	0.701	.965**	.970**	.938*	0.762	0.723	-0.6	-0.539
	Sig. (2-tailed)	0.052	0.292	0.008	0.021	0.559	0.005	0.011	0.01	0.178	0.254		0.562	0.069	0.092	0.032	0.147	0.017	0.004	0.024	0.022	0.202	0.25	0.04	0.096	0.206	0.001	0.884	0.001	0.096	0.256	0.062	0.147	0.207	0.192	0.19	0.169	0.011	0.466	0.016	0.617	0.187	0.008	0.006	0.018	0.135	0.167	0.285	0.349
	N	5	5	5	5	5	5	5	5	5	5	5	5	5	5	5	5	5	5	5	5	5	5	5	5	5	5	5	5	5	5	5	5	5	5	5	5	5	5	5	5	5	5	5	5	5	5	5	5
GhAPX2D	Pearson Correlation	-0.563	-0.834	-0.551	-0.66	-0.399	-0.481	-0.573	-0.597	.879*	.930*	-0.351	1	0.652	0.64	0.006	0.273	-0.127	-0.495	-0.533	-0.569	-0.772	0.398	0.627	0.799	.899*	-0.47	-0.729	-0.415	-0.77	-0.279	0.4	-0.854	-.892*	-0.845	0.149	0.87	-0.476	-0.164	-0.07	-0.868	-0.833	-0.486	-0.35	-0.594	-0.867	-0.821	.927*	.971**
	Sig. (2-tailed)	0.323	0.079	0.336	0.225	0.506	0.413	0.312	0.287	0.05	0.022	0.562		0.234	0.245	0.992	0.657	0.838	0.396	0.355	0.316	0.126	0.507	0.258	0.105	0.038	0.424	0.163	0.488	0.128	0.649	0.505	0.065	0.042	0.072	0.811	0.055	0.418	0.792	0.911	0.057	0.08	0.406	0.563	0.291	0.057	0.089	0.023	0.006
	N	5	5	5	5	5	5	5	5	5	5	5	5	5	5	5	5	5	5	5	5	5	5	5	5	5	5	5	5	5	5	5	5	5	5	5	5	5	5	5	5	5	5	5	5	5	5	5	5
GhAPX3D	Pearson Correlation	-0.706	-0.605	-.953*	-.943*	-0.103	-0.842	-0.849	-.934*	0.783	0.757	-0.848	0.652	1	.997**	-0.721	-0.532	-0.811	-.942*	-0.764	-.943*	-0.869	0.774	.882*	.942*	0.859	-.889*	-0.119	-.904*	-.901*	0.519	.902*	-0.807	-0.763	-0.717	0.75	0.801	-0.858	0.465	-0.703	-0.383	-0.71	-0.818	-.884*	-.925*	-0.872	-0.719	0.843	0.814
	Sig. (2-tailed)	0.182	0.28	0.012	0.016	0.869	0.074	0.069	0.02	0.117	0.139	0.069	0.234		0	0.17	0.356	0.096	0.017	0.133	0.016	0.056	0.124	0.048	0.016	0.063	0.043	0.849	0.035	0.037	0.37	0.036	0.099	0.134	0.173	0.145	0.103	0.063	0.43	0.186	0.524	0.179	0.091	0.046	0.024	0.054	0.171	0.073	0.094
	N	5	5	5	5	5	5	5	5	5	5	5	5	5	5	5	5	5	5	5	5	5	5	5	5	5	5	5	5	5	5	5	5	5	5	5	5	5	5	5	5	5	5	5	5	5	5	5	5
GhAPX2A	Pearson Correlation	-0.658	-0.565	-.932*	-.917*	-0.027	-0.799	-0.81	-.905*	0.745	0.724	-0.816	0.64	.997**	1	-0.704	-0.524	-0.796	-.920*	-0.712	-.929*	-0.873	0.763	0.843	.929*	0.833	-0.857	-0.068	-.881*	-.886*	0.541	.909*	-0.775	-0.73	-0.671	0.777	0.772	-0.817	0.509	-0.68	-0.343	-0.669	-0.771	-0.869	-.905*	-0.847	-0.673	0.825	0.804
	Sig. (2-tailed)	0.228	0.321	0.021	0.028	0.966	0.105	0.097	0.035	0.149	0.167	0.092	0.245	0		0.185	0.365	0.107	0.027	0.178	0.022	0.053	0.133	0.073	0.022	0.08	0.064	0.913	0.048	0.045	0.347	0.032	0.124	0.161	0.215	0.122	0.126	0.091	0.381	0.207	0.572	0.217	0.127	0.056	0.035	0.07	0.213	0.086	0.101
	N	5	5	5	5	5	5	5	5	5	5	5	5	5	5	5	5	5	5	5	5	5	5	5	5	5	5	5	5	5	5	5	5	5	5	5	5	5	5	5	5	5	5	5	5	5	5	5	5
GhAPX8A	Pearson Correlation	0.613	0.207	0.827	0.733	0.06	0.82	0.746	0.785	-0.374	-0.274	.910*	0.006	-0.721	-0.704	1	.954*	.990**	0.863	0.711	0.776	0.444	-0.645	-0.715	-0.565	-0.395	0.858	-0.306	.893*	0.551	-0.852	-0.802	0.415	0.325	0.349	-0.757	-0.384	0.828	-0.608	.949*	-0.115	0.344	0.797	.902*	0.757	0.456	0.376	-0.317	-0.223
	Sig. (2-tailed)	0.272	0.738	0.084	0.159	0.923	0.089	0.148	0.116	0.535	0.655	0.032	0.992	0.17	0.185		0.012	0.001	0.06	0.178	0.123	0.454	0.24	0.175	0.321	0.511	0.063	0.616	0.041	0.336	0.067	0.102	0.488	0.593	0.565	0.138	0.524	0.083	0.277	0.014	0.854	0.571	0.107	0.036	0.138	0.441	0.533	0.603	0.718
	N	5	5	5	5	5	5	5	5	5	5	5	5	5	5	5	5	5	5	5	5	5	5	5	5	5	5	5	5	5	5	5	5	5	5	5	5	5	5	5	5	5	5	5	5	5	5	5	5
GhAPX6A	Pearson Correlation	0.362	-0.093	0.629	0.502	-0.114	0.628	0.516	0.569	-0.094	0.012	0.746	0.273	-0.532	-0.524	.954*	1	.912*	0.68	0.491	0.562	0.188	-0.592	-0.518	-0.308	-0.147	0.668	-0.535	0.718	0.284	-.894*	-0.642	0.125	0.031	0.07	-0.675	-0.092	0.656	-0.62	0.843	-0.399	0.051	0.6	0.739	0.53	0.176	0.091	-0.077	0.042
	Sig. (2-tailed)	0.549	0.881	0.255	0.389	0.856	0.256	0.374	0.316	0.881	0.984	0.147	0.657	0.356	0.365	0.012		0.031	0.206	0.401	0.324	0.761	0.292	0.371	0.614	0.814	0.218	0.353	0.172	0.643	0.041	0.243	0.841	0.96	0.91	0.212	0.884	0.229	0.265	0.073	0.506	0.935	0.285	0.154	0.359	0.777	0.884	0.903	0.947
	N	5	5	5	5	5	5	5	5	5	5	5	5	5	5	5	5	5	5	5	5	5	5	5	5	5	5	5	5	5	5	5	5	5	5	5	5	5	5	5	5	5	5	5	5	5	5	5	5
GhAPX6D	Pearson Correlation	0.664	0.301	.892*	0.811	0.073	0.863	0.804	0.853	-0.476	-0.386	.942*	-0.127	-0.811	-0.796	.990**	.912*	1	.920*	0.756	0.848	0.554	-0.696	-0.781	-0.67	-0.506	.905*	-0.233	.939*	0.651	-0.825	-0.862	0.516	0.432	0.441	-0.793	-0.489	0.872	-0.61	.946*	-0.017	0.437	0.839	.942*	0.829	0.563	0.465	-0.437	-0.354
	Sig. (2-tailed)	0.222	0.622	0.042	0.096	0.908	0.059	0.101	0.066	0.418	0.521	0.017	0.838	0.096	0.107	0.001	0.031		0.027	0.139	0.069	0.332	0.192	0.119	0.216	0.384	0.034	0.706	0.018	0.234	0.085	0.06	0.374	0.468	0.458	0.109	0.403	0.054	0.274	0.015	0.979	0.462	0.076	0.016	0.083	0.323	0.43	0.461	0.559
	N	5	5	5	5	5	5	5	5	5	5	5	5	5	5	5	5	5	5	5	5	5	5	5	5	5	5	5	5	5	5	5	5	5	5	5	5	5	5	5	5	5	5	5	5	5	5	5	5
GhAPX11A	Pearson Correlation	0.846	0.629	.998**	.975**	0.277	.961**	.952*	.988**	-0.776	-0.714	.977**	-0.495	-.942*	-.920*	0.863	0.68	.920*	1	.901*	.971**	0.788	-0.716	-.928*	-.898*	-0.786	.989**	0.119	.992**	.881*	-0.597	-.905*	0.806	0.747	0.74	-0.738	-0.788	.956*	-0.451	0.877	0.361	0.74	.945*	.970**	.970**	0.841	0.758	-0.728	-0.677
	Sig. (2-tailed)	0.071	0.255	0	0.005	0.651	0.009	0.013	0.002	0.123	0.175	0.004	0.396	0.017	0.027	0.06	0.206	0.027		0.037	0.006	0.114	0.174	0.023	0.038	0.115	0.001	0.848	0.001	0.048	0.287	0.034	0.099	0.147	0.153	0.155	0.113	0.011	0.446	0.051	0.551	0.153	0.015	0.006	0.006	0.074	0.138	0.163	0.209
	N	5	5	5	5	5	5	5	5	5	5	5	5	5	5	5	5	5	5	5	5	5	5	5	5	5	5	5	5	5	5	5	5	5	5	5	5	5	5	5	5	5	5	5	5	5	5	5	5
GhAPX11A-3	Pearson Correlation	.965**	0.792	.904*	.925*	0.662	.980**	.981**	.940*	-0.871	-0.803	.927*	-0.533	-0.764	-0.712	0.711	0.491	0.756	.901*	1	0.854	0.662	-0.564	-.935*	-0.821	-0.795	.950*	0.449	.896*	0.825	-0.294	-0.68	0.87	0.834	.885*	-0.425	-0.845	.953*	-0.095	0.786	0.596	0.873	.989**	0.838	.895*	0.85	.899*	-0.711	-0.651
	Sig. (2-tailed)	0.008	0.11	0.035	0.025	0.223	0.003	0.003	0.018	0.055	0.102	0.024	0.355	0.133	0.178	0.178	0.401	0.139	0.037		0.065	0.223	0.322	0.02	0.089	0.108	0.013	0.448	0.04	0.086	0.632	0.206	0.055	0.079	0.046	0.475	0.072	0.012	0.879	0.115	0.289	0.053	0.001	0.077	0.04	0.068	0.038	0.178	0.235
	N	5	5	5	5	5	5	5	5	5	5	5	5	5	5	5	5	5	5	5	5	5	5	5	5	5	5	5	5	5	5	5	5	5	5	5	5	5	5	5	5	5	5	5	5	5	5	5	5
GhAPX9A	Pearson Correlation	0.857	0.705	.980**	.976**	0.212	.901*	.938*	.971**	-0.794	-0.753	.930*	-0.569	-.943*	-.929*	0.776	0.562	0.848	.971**	0.854	1	.902*	-0.578	-0.854	-.949*	-0.78	.951*	0.149	.970**	.952*	-0.576	-.954*	0.855	0.801	0.746	-0.803	-0.848	0.872	-0.529	0.846	0.437	0.785	.884*	.968**	.995**	.887*	0.779	-0.732	-0.737
	Sig. (2-tailed)	0.063	0.184	0.003	0.004	0.732	0.037	0.018	0.006	0.109	0.142	0.022	0.316	0.016	0.022	0.123	0.324	0.069	0.006	0.065		0.037	0.307	0.065	0.014	0.12	0.013	0.811	0.006	0.012	0.309	0.012	0.065	0.103	0.147	0.102	0.07	0.054	0.359	0.071	0.462	0.116	0.046	0.007	0	0.045	0.12	0.16	0.156
	N	5	5	5	5	5	5	5	5	5	5	5	5	5	5	5	5	5	5	5	5	5	5	5	5	5	5	5	5	5	5	5	5	5	5	5	5	5	5	5	5	5	5	5	5	5	5	5	5
GhAPX9D	Pearson Correlation	0.736	0.787	0.823	0.868	0.114	0.677	0.782	0.824	-0.806	-0.82	0.685	-0.772	-0.869	-0.873	0.444	0.188	0.554	0.788	0.662	.902*	1	-0.381	-0.679	-.957*	-0.794	0.745	0.297	0.77	.970**	-0.332	-0.862	.882*	0.858	0.741	-0.719	-.896*	0.633	-0.462	0.567	0.605	0.81	0.662	0.778	.894*	.915*	0.774	-0.788	-0.87
	Sig. (2-tailed)	0.156	0.114	0.087	0.056	0.855	0.21	0.118	0.086	0.099	0.089	0.202	0.126	0.056	0.053	0.454	0.761	0.332	0.114	0.223	0.037		0.527	0.208	0.01	0.109	0.148	0.627	0.128	0.006	0.586	0.06	0.048	0.063	0.152	0.171	0.04	0.252	0.434	0.319	0.28	0.096	0.224	0.121	0.041	0.029	0.125	0.114	0.055
	N	5	5	5	5	5	5	5	5	5	5	5	5	5	5	5	5	5	5	5	5	5	5	5	5	5	5	5	5	5	5	5	5	5	5	5	5	5	5	5	5	5	5	5	5	5	5	5	5
GhCAT1	Pearson Correlation	-0.358	-0.202	-0.704	-0.654	-0.103	-0.676	-0.566	-0.677	0.522	0.476	-0.635	0.398	0.774	0.763	-0.645	-0.592	-0.696	-0.716	-0.564	-0.578	-0.381	1	0.807	0.578	0.7	-0.664	0.002	-0.641	-0.47	0.371	0.516	-0.447	-0.414	-0.479	0.374	0.422	-0.773	0.133	-0.446	-0.081	-0.361	-0.653	-0.574	-0.56	-0.529	-0.424	0.698	0.541
	Sig. (2-tailed)	0.554	0.745	0.185	0.232	0.869	0.21	0.32	0.209	0.367	0.418	0.25	0.507	0.124	0.133	0.24	0.292	0.192	0.174	0.322	0.307	0.527		0.099	0.307	0.188	0.221	0.997	0.244	0.424	0.538	0.374	0.451	0.488	0.414	0.535	0.479	0.125	0.831	0.452	0.897	0.551	0.232	0.311	0.326	0.36	0.477	0.19	0.347
	N	5	5	5	5	5	5	5	5	5	5	5	5	5	5	5	5	5	5	5	5	5	5	5	5	5	5	5	5	5	5	5	5	5	5	5	5	5	5	5	5	5	5	5	5	5	5	5	5
GhCAT2	Pearson Correlation	-0.836	-0.697	-.932*	-.939*	-0.514	-.960**	-.930*	-.950*	0.878	0.823	-.895*	0.627	.882*	0.843	-0.715	-0.518	-0.781	-.928*	-.935*	-0.854	-0.679	0.807	1	0.861	.902*	-.936*	-0.377	-.886*	-0.817	0.306	0.698	-0.847	-0.815	-0.866	0.447	0.822	-.980**	0.1	-0.695	-0.525	-0.811	-.957*	-0.815	-0.876	-0.868	-0.851	0.85	0.756
	Sig. (2-tailed)	0.077	0.191	0.021	0.018	0.375	0.009	0.022	0.013	0.05	0.087	0.04	0.258	0.048	0.073	0.175	0.371	0.119	0.023	0.02	0.065	0.208	0.099		0.061	0.036	0.019	0.531	0.046	0.091	0.617	0.19	0.07	0.093	0.058	0.451	0.087	0.003	0.873	0.192	0.364	0.096	0.011	0.093	0.051	0.057	0.068	0.068	0.139
	N	5	5	5	5	5	5	5	5	5	5	5	5	5	5	5	5	5	5	5	5	5	5	5	5	5	5	5	5	5	5	5	5	5	5	5	5	5	5	5	5	5	5	5	5	5	5	5	5
GhCAT4	Pearson Correlation	-0.834	-0.827	-.926*	-.964**	-0.292	-0.837	-.900*	-.936*	.911*	.902*	-0.811	0.799	.942*	.929*	-0.565	-0.308	-0.67	-.898*	-0.821	-.949*	-.957*	0.578	0.861	1	.913*	-0.872	-0.377	-0.867	-.990**	0.321	0.855	-.948*	-.922*	-0.862	0.652	.949*	-0.815	0.334	-0.643	-0.643	-.886*	-0.826	-0.842	-.954*	-.978**	-0.876	.890*	.911*
	Sig. (2-tailed)	0.079	0.084	0.024	0.008	0.634	0.077	0.038	0.019	0.031	0.036	0.096	0.105	0.016	0.022	0.321	0.614	0.216	0.038	0.089	0.014	0.01	0.307	0.061		0.031	0.054	0.532	0.057	0.001	0.598	0.065	0.014	0.026	0.06	0.233	0.014	0.093	0.582	0.242	0.242	0.046	0.085	0.074	0.012	0.004	0.051	0.043	0.031
	N	5	5	5	5	5	5	5	5	5	5	5	5	5	5	5	5	5	5	5	5	5	5	5	5	5	5	5	5	5	5	5	5	5	5	5	5	5	5	5	5	5	5	5	5	5	5	5	5
GhCAT3	Pearson Correlation	-0.746	-0.819	-0.818	-0.878	-0.476	-0.788	-0.816	-0.85	.960**	.959*	-0.681	.899*	0.859	0.833	-0.395	-0.147	-0.506	-0.786	-0.795	-0.78	-0.794	0.7	.902*	.913*	1	-0.77	-0.589	-0.713	-0.866	0.022	0.605	-.925*	-.928*	-.931*	0.332	.920*	-0.804	-0.032	-0.41	-0.745	-.887*	-0.788	-0.637	-0.802	-.950*	-.905*	.992**	.957*
	Sig. (2-tailed)	0.147	0.09	0.091	0.05	0.418	0.113	0.092	0.068	0.01	0.01	0.206	0.038	0.063	0.08	0.511	0.814	0.384	0.115	0.108	0.12	0.109	0.188	0.036	0.031		0.128	0.296	0.176	0.058	0.971	0.28	0.025	0.023	0.022	0.586	0.027	0.101	0.96	0.493	0.148	0.045	0.114	0.248	0.102	0.014	0.035	0.001	0.011
	N	5	5	5	5	5	5	5	5	5	5	5	5	5	5	5	5	5	5	5	5	5	5	5	5	5	5	5	5	5	5	5	5	5	5	5	5	5	5	5	5	5	5	5	5	5	5	5	5
GhMSD2A	Pearson Correlation	.902*	0.671	.985**	.970**	0.396	.988**	.979**	.988**	-0.794	-0.724	.991**	-0.47	-.889*	-0.857	0.858	0.668	.905*	.989**	.950*	.951*	0.745	-0.664	-.936*	-0.872	-0.77	1	0.191	.988**	0.866	-0.548	-0.858	0.82	0.763	0.775	-0.669	-0.798	.973**	-0.374	.894*	0.408	0.776	.979**	.959**	.963**	0.837	0.796	-0.698	-0.642
	Sig. (2-tailed)	0.037	0.215	0.002	0.006	0.509	0.002	0.004	0.002	0.109	0.166	0.001	0.424	0.043	0.064	0.063	0.218	0.034	0.001	0.013	0.013	0.148	0.221	0.019	0.054	0.128		0.758	0.001	0.058	0.339	0.063	0.089	0.133	0.123	0.217	0.106	0.005	0.535	0.041	0.495	0.123	0.004	0.01	0.009	0.077	0.107	0.19	0.243
	N	5	5	5	5	5	5	5	5	5	5	5	5	5	5	5	5	5	5	5	5	5	5	5	5	5	5	5	5	5	5	5	5	5	5	5	5	5	5	5	5	5	5	5	5	5	5	5	5
GhMSD1D	Pearson Correlation	0.505	0.783	0.167	0.312	0.832	0.288	0.369	0.269	-0.701	-0.734	0.091	-0.729	-0.119	-0.068	-0.306	-0.535	-0.233	0.119	0.449	0.149	0.297	0.002	-0.377	-0.377	-0.589	0.191	1	0.066	0.39	0.703	0.128	0.635	0.702	0.755	0.423	-0.638	0.252	0.687	-0.163	.938*	0.728	0.329	-0.032	0.228	0.56	0.731	-0.575	-0.595
	Sig. (2-tailed)	0.385	0.117	0.788	0.61	0.08	0.639	0.541	0.662	0.187	0.158	0.884	0.163	0.849	0.913	0.616	0.353	0.706	0.848	0.448	0.811	0.627	0.997	0.531	0.532	0.296	0.758		0.915	0.517	0.185	0.838	0.249	0.187	0.14	0.478	0.247	0.682	0.2	0.793	0.018	0.164	0.588	0.96	0.712	0.327	0.161	0.311	0.289
	N	5	5	5	5	5	5	5	5	5	5	5	5	5	5	5	5	5	5	5	5	5	5	5	5	5	5	5	5	5	5	5	5	5	5	5	5	5	5	5	5	5	5	5	5	5	5	5	5
GhMSD2D	Pearson Correlation	0.858	0.608	.985**	.956*	0.262	.954*	.950*	.974**	-0.727	-0.659	.989**	-0.415	-.904*	-.881*	.893*	0.718	.939*	.992**	.896*	.970**	0.77	-0.641	-.886*	-0.867	-0.713	.988**	0.066	1	0.864	-0.655	-.920*	0.774	0.708	0.695	-0.773	-0.755	.935*	-0.51	.929*	0.316	0.712	.939*	.990**	.969**	0.802	0.725	-0.645	-0.605
	Sig. (2-tailed)	0.063	0.277	0.002	0.011	0.67	0.012	0.013	0.005	0.164	0.227	0.001	0.488	0.035	0.048	0.041	0.172	0.018	0.001	0.04	0.006	0.128	0.244	0.046	0.057	0.176	0.001	0.915		0.059	0.231	0.027	0.124	0.181	0.192	0.125	0.14	0.019	0.38	0.023	0.604	0.177	0.018	0.001	0.007	0.103	0.166	0.24	0.28
	N	5	5	5	5	5	5	5	5	5	5	5	5	5	5	5	5	5	5	5	5	5	5	5	5	5	5	5	5	5	5	5	5	5	5	5	5	5	5	5	5	5	5	5	5	5	5	5	5
GhMSD1A	Pearson Correlation	0.87	0.861	.910*	.954*	0.313	0.826	.907*	.924*	-.900*	-.890*	0.81	-0.77	-.901*	-.886*	0.551	0.284	0.651	.881*	0.825	.952*	.970**	-0.47	-0.817	-.990**	-0.866	0.866	0.39	0.864	1	-0.325	-0.861	.954*	.927*	0.856	-0.665	-.957*	0.785	-0.36	0.669	0.666	.903*	0.819	0.849	.961**	.972**	.884*	-0.835	-0.878
	Sig. (2-tailed)	0.055	0.061	0.032	0.012	0.607	0.085	0.033	0.025	0.037	0.043	0.096	0.128	0.037	0.045	0.336	0.643	0.234	0.048	0.086	0.012	0.006	0.424	0.091	0.001	0.058	0.058	0.517	0.059		0.594	0.061	0.012	0.023	0.064	0.221	0.011	0.116	0.552	0.217	0.22	0.036	0.09	0.069	0.009	0.006	0.046	0.079	0.05
	N	5	5	5	5	5	5	5	5	5	5	5	5	5	5	5	5	5	5	5	5	5	5	5	5	5	5	5	5	5	5	5	5	5	5	5	5	5	5	5	5	5	5	5	5	5	5	5	5
GhCSD3A	Pearson Correlation	-0.249	0.139	-0.558	-0.432	0.434	-0.446	-0.396	-0.475	-0.026	-0.099	-0.628	-0.279	0.519	0.541	-0.852	-.894*	-0.825	-0.597	-0.294	-0.576	-0.332	0.371	0.306	0.321	0.022	-0.548	0.703	-0.655	-0.325	1	0.755	-0.071	0.027	0.086	.881*	0.058	-0.445	.905*	-0.799	0.47	0.035	-0.406	-0.73	-0.518	-0.139	0.037	-0.021	-0.047
	Sig. (2-tailed)	0.686	0.824	0.329	0.468	0.465	0.452	0.509	0.418	0.966	0.874	0.256	0.649	0.37	0.347	0.067	0.041	0.085	0.287	0.632	0.309	0.586	0.538	0.617	0.598	0.971	0.339	0.185	0.231	0.594		0.14	0.91	0.966	0.891	0.049	0.927	0.453	0.035	0.105	0.424	0.955	0.498	0.161	0.371	0.824	0.953	0.973	0.94
	N	5	5	5	5	5	5	5	5	5	5	5	5	5	5	5	5	5	5	5	5	5	5	5	5	5	5	5	5	5	5	5	5	5	5	5	5	5	5	5	5	5	5	5	5	5	5	5	5
GhCSD3D	Pearson Correlation	-0.692	-0.502	-.907*	-0.871	0.076	-0.768	-0.804	-0.869	0.59	0.553	-0.859	0.4	.902*	.909*	-0.802	-0.642	-0.862	-.905*	-0.68	-.954*	-0.862	0.516	0.698	0.855	0.605	-0.858	0.128	-.920*	-0.861	0.755	1	-0.683	-0.614	-0.52	.944*	0.681	-0.741	0.756	-0.852	-0.197	-0.582	-0.739	-.955*	-.924*	-0.738	-0.565	0.57	0.595
	Sig. (2-tailed)	0.195	0.389	0.034	0.055	0.904	0.129	0.101	0.056	0.295	0.334	0.062	0.505	0.036	0.032	0.102	0.243	0.06	0.034	0.206	0.012	0.06	0.374	0.19	0.065	0.28	0.063	0.838	0.027	0.061	0.14		0.204	0.271	0.369	0.016	0.206	0.152	0.14	0.067	0.751	0.303	0.154	0.011	0.025	0.155	0.321	0.316	0.29
	N	5	5	5	5	5	5	5	5	5	5	5	5	5	5	5	5	5	5	5	5	5	5	5	5	5	5	5	5	5	5	5	5	5	5	5	5	5	5	5	5	5	5	5	5	5	5	5	5
GhCSD4D	Pearson Correlation	.907*	.958*	0.842	.917*	0.559	0.825	.903*	.885*	-.984**	-.977**	0.746	-0.854	-0.807	-0.775	0.415	0.125	0.516	0.806	0.87	0.855	.882*	-0.447	-0.847	-.948*	-.925*	0.82	0.635	0.774	.954*	-0.071	-0.683	1	.995**	.969**	-0.416	-.999**	0.786	-0.068	0.543	0.836	.987**	0.832	0.724	.889*	.991**	.981**	-.888*	-.911*
	Sig. (2-tailed)	0.034	0.01	0.074	0.028	0.327	0.085	0.036	0.046	0.002	0.004	0.147	0.065	0.099	0.124	0.488	0.841	0.374	0.099	0.055	0.065	0.048	0.451	0.07	0.014	0.025	0.089	0.249	0.124	0.012	0.91	0.204		0	0.007	0.486	0	0.115	0.914	0.344	0.078	0.002	0.08	0.167	0.043	0.001	0.003	0.044	0.031
	N	5	5	5	5	5	5	5	5	5	5	5	5	5	5	5	5	5	5	5	5	5	5	5	5	5	5	5	5	5	5	5	5	5	5	5	5	5	5	5	5	5	5	5	5	5	5	5	5
GhCSD4A	Pearson Correlation	0.876	.971**	0.787	0.875	0.588	0.776	0.86	0.838	-.988**	-.990**	0.68	-.892*	-0.763	-0.73	0.325	0.031	0.432	0.747	0.834	0.801	0.858	-0.414	-0.815	-.922*	-.928*	0.763	0.702	0.708	.927*	0.027	-0.614	.995**	1	.976**	-0.337	-.996**	0.737	0.014	0.458	.883*	.990**	0.786	0.651	0.839	.981**	.983**	-.898*	-.926*
	Sig. (2-tailed)	0.052	0.006	0.114	0.052	0.297	0.123	0.061	0.076	0.002	0.001	0.207	0.042	0.134	0.161	0.593	0.96	0.468	0.147	0.079	0.103	0.063	0.488	0.093	0.026	0.023	0.133	0.187	0.181	0.023	0.966	0.271	0		0.004	0.58	0	0.155	0.982	0.438	0.047	0.001	0.115	0.234	0.075	0.003	0.003	0.038	0.024
	N	5	5	5	5	5	5	5	5	5	5	5	5	5	5	5	5	5	5	5	5	5	5	5	5	5	5	5	5	5	5	5	5	5	5	5	5	5	5	5	5	5	5	5	5	5	5	5	5
GhCSD7A	Pearson Correlation	.888*	.948*	0.773	0.857	0.721	0.818	0.871	0.833	-.993**	-.979**	0.696	-0.845	-0.717	-0.671	0.349	0.07	0.441	0.74	.885*	0.746	0.741	-0.479	-0.866	-0.862	-.931*	0.775	0.755	0.695	0.856	0.086	-0.52	.969**	.976**	1	-0.212	-.960**	0.793	0.156	0.453	.879*	.983**	0.835	0.616	0.797	.945*	.994**	-.888*	-0.873
	Sig. (2-tailed)	0.044	0.014	0.125	0.063	0.169	0.09	0.055	0.08	0.001	0.004	0.192	0.072	0.173	0.215	0.565	0.91	0.458	0.153	0.046	0.147	0.152	0.414	0.058	0.06	0.022	0.123	0.14	0.192	0.064	0.891	0.369	0.007	0.004		0.732	0.01	0.11	0.802	0.444	0.05	0.003	0.079	0.269	0.106	0.015	0	0.044	0.053
	N	5	5	5	5	5	5	5	5	5	5	5	5	5	5	5	5	5	5	5	5	5	5	5	5	5	5	5	5	5	5	5	5	5	5	5	5	5	5	5	5	5	5	5	5	5	5	5	5
GhCSD2D	Pearson Correlation	-0.449	-0.225	-0.729	-0.661	0.371	-0.547	-0.577	-0.664	0.296	0.263	-0.698	0.149	0.75	0.777	-0.757	-0.675	-0.793	-0.738	-0.425	-0.803	-0.719	0.374	0.447	0.652	0.332	-0.669	0.423	-0.773	-0.665	.881*	.944*	-0.416	-0.337	-0.212	1	0.42	-0.521	.929*	-0.786	0.093	-0.297	-0.507	-0.847	-0.749	-0.487	-0.268	0.31	0.356
	Sig. (2-tailed)	0.448	0.716	0.162	0.225	0.538	0.34	0.309	0.222	0.628	0.669	0.19	0.811	0.145	0.122	0.138	0.212	0.109	0.155	0.475	0.102	0.171	0.535	0.451	0.233	0.586	0.217	0.478	0.125	0.221	0.049	0.016	0.486	0.58	0.732		0.481	0.368	0.023	0.115	0.882	0.628	0.383	0.07	0.145	0.405	0.663	0.612	0.557
	N	5	5	5	5	5	5	5	5	5	5	5	5	5	5	5	5	5	5	5	5	5	5	5	5	5	5	5	5	5	5	5	5	5	5	5	5	5	5	5	5	5	5	5	5	5	5	5	5
GhCSD1D	Pearson Correlation	-.890*	-.960**	-0.826	-.905*	-0.534	-0.798	-.885*	-0.869	.979**	.978**	-0.721	0.87	0.801	0.772	-0.384	-0.092	-0.489	-0.788	-0.845	-0.848	-.896*	0.422	0.822	.949*	.920*	-0.798	-0.638	-0.755	-.957*	0.058	0.681	-.999**	-.996**	-.960**	0.42	1	-0.757	0.077	-0.519	-0.845	-.984**	-0.805	-0.708	-.880*	-.991**	-.973**	.888*	.922*
	Sig. (2-tailed)	0.043	0.009	0.085	0.035	0.354	0.105	0.046	0.056	0.004	0.004	0.169	0.055	0.103	0.126	0.524	0.884	0.403	0.113	0.072	0.07	0.04	0.479	0.087	0.014	0.027	0.106	0.247	0.14	0.011	0.927	0.206	0	0	0.01	0.481		0.139	0.902	0.371	0.072	0.002	0.1	0.181	0.049	0.001	0.005	0.044	0.026
	N	5	5	5	5	5	5	5	5	5	5	5	5	5	5	5	5	5	5	5	5	5	5	5	5	5	5	5	5	5	5	5	5	5	5	5	5	5	5	5	5	5	5	5	5	5	5	5	5
GhCSD5A	Pearson Correlation	0.855	0.629	.949*	.933*	0.484	.990**	.947*	.958*	-0.8	-0.725	.957*	-0.476	-0.858	-0.817	0.828	0.656	0.872	.956*	.953*	0.872	0.633	-0.773	-.980**	-0.815	-0.804	.973**	0.252	.935*	0.785	-0.445	-0.741	0.786	0.737	0.793	-0.521	-0.757	1	-0.205	0.814	0.408	0.75	.985**	.879*	.890*	0.803	0.791	-0.734	-0.634
	Sig. (2-tailed)	0.065	0.256	0.014	0.021	0.409	0.001	0.015	0.01	0.104	0.165	0.011	0.418	0.063	0.091	0.083	0.229	0.054	0.011	0.012	0.054	0.252	0.125	0.003	0.093	0.101	0.005	0.682	0.019	0.116	0.453	0.152	0.115	0.155	0.11	0.368	0.139		0.741	0.094	0.495	0.144	0.002	0.05	0.043	0.102	0.111	0.158	0.251
	N	5	5	5	5	5	5	5	5	5	5	5	5	5	5	5	5	5	5	5	5	5	5	5	5	5	5	5	5	5	5	5	5	5	5	5	5	5	5	5	5	5	5	5	5	5	5	5	5
GhCSD2A	Pearson Correlation	-0.138	0.1	-0.433	-0.338	0.631	-0.232	-0.256	-0.347	-0.071	-0.097	-0.433	-0.164	0.465	0.509	-0.608	-0.62	-0.61	-0.451	-0.095	-0.529	-0.462	0.133	0.1	0.334	-0.032	-0.374	0.687	-0.51	-0.36	.905*	0.756	-0.068	0.014	0.156	.929*	0.077	-0.205	1	-0.622	0.395	0.052	-0.188	-0.619	-0.458	-0.141	0.092	-0.04	0.027
	Sig. (2-tailed)	0.825	0.874	0.467	0.578	0.254	0.707	0.678	0.567	0.909	0.877	0.466	0.792	0.43	0.381	0.277	0.265	0.274	0.446	0.879	0.359	0.434	0.831	0.873	0.582	0.96	0.535	0.2	0.38	0.552	0.035	0.14	0.914	0.982	0.802	0.023	0.902	0.741		0.262	0.51	0.934	0.762	0.266	0.437	0.821	0.883	0.949	0.966
	N	5	5	5	5	5	5	5	5	5	5	5	5	5	5	5	5	5	5	5	5	5	5	5	5	5	5	5	5	5	5	5	5	5	5	5	5	5	5	5	5	5	5	5	5	5	5	5	5
GhCSD5D	Pearson Correlation	0.765	0.399	0.852	0.789	0.174	0.851	0.832	0.828	-0.468	-0.376	.942*	-0.07	-0.703	-0.68	.949*	0.843	.946*	0.877	0.786	0.846	0.567	-0.446	-0.695	-0.643	-0.41	.894*	-0.163	.929*	0.669	-0.799	-0.852	0.543	0.458	0.453	-0.786	-0.519	0.814	-0.622	1	0.064	0.495	0.836	.949*	0.841	0.555	0.505	-0.318	-0.279
	Sig. (2-tailed)	0.132	0.506	0.067	0.113	0.78	0.068	0.081	0.083	0.426	0.533	0.016	0.911	0.186	0.207	0.014	0.073	0.015	0.051	0.115	0.071	0.319	0.452	0.192	0.242	0.493	0.041	0.793	0.023	0.217	0.105	0.067	0.344	0.438	0.444	0.115	0.371	0.094	0.262		0.918	0.396	0.078	0.014	0.074	0.332	0.386	0.603	0.649
	N	5	5	5	5	5	5	5	5	5	5	5	5	5	5	5	5	5	5	5	5	5	5	5	5	5	5	5	5	5	5	5	5	5	5	5	5	5	5	5	5	5	5	5	5	5	5	5	5
GhCSD6A	Pearson Correlation	0.684	.937*	0.414	0.553	0.729	0.461	0.575	0.5	-0.857	-.890*	0.306	-0.868	-0.383	-0.343	-0.115	-0.399	-0.017	0.361	0.596	0.437	0.605	-0.081	-0.525	-0.643	-0.745	0.408	.938*	0.316	0.666	0.47	-0.197	0.836	.883*	.879*	0.093	-0.845	0.408	0.395	0.064	1	.891*	0.492	0.243	0.501	0.78	0.876	-0.73	-0.788
	Sig. (2-tailed)	0.203	0.019	0.488	0.334	0.162	0.434	0.31	0.391	0.064	0.043	0.617	0.057	0.524	0.572	0.854	0.506	0.979	0.551	0.289	0.462	0.28	0.897	0.364	0.242	0.148	0.495	0.018	0.604	0.22	0.424	0.751	0.078	0.047	0.05	0.882	0.072	0.495	0.51	0.918		0.043	0.4	0.694	0.39	0.119	0.051	0.161	0.114
	N	5	5	5	5	5	5	5	5	5	5	5	5	5	5	5	5	5	5	5	5	5	5	5	5	5	5	5	5	5	5	5	5	5	5	5	5	5	5	5	5	5	5	5	5	5	5	5	5
GhCSD6D	Pearson Correlation	.920*	.985**	0.776	0.865	0.673	0.799	.881*	0.835	-.980**	-.971**	0.701	-0.833	-0.71	-0.669	0.344	0.051	0.437	0.74	0.873	0.785	0.81	-0.361	-0.811	-.886*	-.887*	0.776	0.728	0.712	.903*	0.035	-0.582	.987**	.990**	.983**	-0.297	-.984**	0.75	0.052	0.495	.891*	1	0.815	0.653	0.833	.958*	.995**	-0.842	-0.865
	Sig. (2-tailed)	0.027	0.002	0.123	0.058	0.213	0.105	0.048	0.079	0.003	0.006	0.187	0.08	0.179	0.217	0.571	0.935	0.462	0.153	0.053	0.116	0.096	0.551	0.096	0.046	0.045	0.123	0.164	0.177	0.036	0.955	0.303	0.002	0.001	0.003	0.628	0.002	0.144	0.934	0.396	0.043		0.093	0.232	0.08	0.01	0	0.074	0.058
	N	5	5	5	5	5	5	5	5	5	5	5	5	5	5	5	5	5	5	5	5	5	5	5	5	5	5	5	5	5	5	5	5	5	5	5	5	5	5	5	5	5	5	5	5	5	5	5	5
GhVTC1	Pearson Correlation	.929*	0.715	.942*	.942*	0.565	.998**	.981**	.963**	-0.832	-0.757	.965**	-0.486	-0.818	-0.771	0.797	0.6	0.839	.945*	.989**	.884*	0.662	-0.653	-.957*	-0.826	-0.788	.979**	0.329	.939*	0.819	-0.406	-0.739	0.832	0.786	0.835	-0.507	-0.805	.985**	-0.188	0.836	0.492	0.815	1	.886*	.913*	0.829	0.846	-0.706	-0.631
	Sig. (2-tailed)	0.022	0.175	0.017	0.017	0.321	0	0.003	0.009	0.081	0.138	0.008	0.406	0.091	0.127	0.107	0.285	0.076	0.015	0.001	0.046	0.224	0.232	0.011	0.085	0.114	0.004	0.588	0.018	0.09	0.498	0.154	0.08	0.115	0.079	0.383	0.1	0.002	0.762	0.078	0.4	0.093		0.045	0.03	0.082	0.071	0.182	0.254
	N	5	5	5	5	5	5	5	5	5	5	5	5	5	5	5	5	5	5	5	5	5	5	5	5	5	5	5	5	5	5	5	5	5	5	5	5	5	5	5	5	5	5	5	5	5	5	5	5
GhVTC3	Pearson Correlation	0.819	0.556	.962**	.924*	0.158	.906*	.911*	.940*	-0.656	-0.589	.970**	-0.35	-.884*	-0.869	.902*	0.739	.942*	.970**	0.838	.968**	0.778	-0.574	-0.815	-0.842	-0.637	.959**	-0.032	.990**	0.849	-0.73	-.955*	0.724	0.651	0.616	-0.847	-0.708	.879*	-0.619	.949*	0.243	0.653	.886*	1	.958*	0.756	0.656	-0.571	-0.551
	Sig. (2-tailed)	0.09	0.331	0.009	0.025	0.8	0.034	0.031	0.017	0.23	0.296	0.006	0.563	0.046	0.056	0.036	0.154	0.016	0.006	0.077	0.007	0.121	0.311	0.093	0.074	0.248	0.01	0.96	0.001	0.069	0.161	0.011	0.167	0.234	0.269	0.07	0.181	0.05	0.266	0.014	0.694	0.232	0.045		0.01	0.139	0.229	0.315	0.336
	N	5	5	5	5	5	5	5	5	5	5	5	5	5	5	5	5	5	5	5	5	5	5	5	5	5	5	5	5	5	5	5	5	5	5	5	5	5	5	5	5	5	5	5	5	5	5	5	5
GhVTC4	Pearson Correlation	.901*	0.758	.980**	.986**	0.303	.924*	.964**	.982**	-0.834	-0.791	.938*	-0.594	-.925*	-.905*	0.757	0.53	0.829	.970**	.895*	.995**	.894*	-0.56	-0.876	-.954*	-0.802	.963**	0.228	.969**	.961**	-0.518	-.924*	.889*	0.839	0.797	-0.749	-.880*	.890*	-0.458	0.841	0.501	0.833	.913*	.958*	1	.910*	0.829	-0.748	-0.75
	Sig. (2-tailed)	0.037	0.138	0.003	0.002	0.621	0.025	0.008	0.003	0.079	0.111	0.018	0.291	0.024	0.035	0.138	0.359	0.083	0.006	0.04	0	0.041	0.326	0.051	0.012	0.102	0.009	0.712	0.007	0.009	0.371	0.025	0.043	0.075	0.106	0.145	0.049	0.043	0.437	0.074	0.39	0.08	0.03	0.01		0.032	0.083	0.146	0.144
	N	5	5	5	5	5	5	5	5	5	5	5	5	5	5	5	5	5	5	5	5	5	5	5	5	5	5	5	5	5	5	5	5	5	5	5	5	5	5	5	5	5	5	5	5	5	5	5	5
GhMDHAR1A	Pearson Correlation	0.87	.914*	0.875	.939*	0.463	0.829	.899*	.907*	-.975**	-.970**	0.762	-0.867	-0.872	-0.847	0.456	0.176	0.563	0.841	0.85	.887*	.915*	-0.529	-0.868	-.978**	-.950*	0.837	0.56	0.802	.972**	-0.139	-0.738	.991**	.981**	.945*	-0.487	-.991**	0.803	-0.141	0.555	0.78	.958*	0.829	0.756	.910*	1	.952*	-.923*	-.941*
	Sig. (2-tailed)	0.055	0.03	0.052	0.018	0.433	0.082	0.038	0.033	0.005	0.006	0.135	0.057	0.054	0.07	0.441	0.777	0.323	0.074	0.068	0.045	0.029	0.36	0.057	0.004	0.014	0.077	0.327	0.103	0.006	0.824	0.155	0.001	0.003	0.015	0.405	0.001	0.102	0.821	0.332	0.119	0.01	0.082	0.139	0.032		0.012	0.025	0.017
	N	5	5	5	5	5	5	5	5	5	5	5	5	5	5	5	5	5	5	5	5	5	5	5	5	5	5	5	5	5	5	5	5	5	5	5	5	5	5	5	5	5	5	5	5	5	5	5	5
GhMDHAR1D	Pearson Correlation	.923*	.967**	0.79	0.873	0.709	0.83	.895*	0.849	-.987**	-.971**	0.723	-0.821	-0.719	-0.673	0.376	0.091	0.465	0.758	.899*	0.779	0.774	-0.424	-0.851	-0.876	-.905*	0.796	0.731	0.725	.884*	0.037	-0.565	.981**	.983**	.994**	-0.268	-.973**	0.791	0.092	0.505	0.876	.995**	0.846	0.656	0.829	.952*	1	-0.857	-0.857
	Sig. (2-tailed)	0.025	0.007	0.112	0.053	0.18	0.082	0.04	0.069	0.002	0.006	0.167	0.089	0.171	0.213	0.533	0.884	0.43	0.138	0.038	0.12	0.125	0.477	0.068	0.051	0.035	0.107	0.161	0.166	0.046	0.953	0.321	0.003	0.003	0	0.663	0.005	0.111	0.883	0.386	0.051	0	0.071	0.229	0.083	0.012		0.064	0.063
	N	5	5	5	5	5	5	5	5	5	5	5	5	5	5	5	5	5	5	5	5	5	5	5	5	5	5	5	5	5	5	5	5	5	5	5	5	5	5	5	5	5	5	5	5	5	5	5	5
GhMDHAR2A	Pearson Correlation	-0.661	-0.778	-0.764	-0.828	-0.399	-0.71	-0.742	-0.792	.927*	.940*	-0.6	.927*	0.843	0.825	-0.317	-0.077	-0.437	-0.728	-0.711	-0.732	-0.788	0.698	0.85	.890*	.992**	-0.698	-0.575	-0.645	-0.835	-0.021	0.57	-.888*	-.898*	-.888*	0.31	.888*	-0.734	-0.04	-0.318	-0.73	-0.842	-0.706	-0.571	-0.748	-.923*	-0.857	1	.973**
	Sig. (2-tailed)	0.224	0.121	0.132	0.083	0.505	0.179	0.151	0.11	0.023	0.018	0.285	0.023	0.073	0.086	0.603	0.903	0.461	0.163	0.178	0.16	0.114	0.19	0.068	0.043	0.001	0.19	0.311	0.24	0.079	0.973	0.316	0.044	0.038	0.044	0.612	0.044	0.158	0.949	0.603	0.161	0.074	0.182	0.315	0.146	0.025	0.064		0.005
	N	5	5	5	5	5	5	5	5	5	5	5	5	5	5	5	5	5	5	5	5	5	5	5	5	5	5	5	5	5	5	5	5	5	5	5	5	5	5	5	5	5	5	5	5	5	5	5	5
GhMDHAR2D	Pearson Correlation	-0.658	-0.834	-0.724	-0.805	-0.338	-0.634	-0.709	-0.753	.920*	.952*	-0.539	.971**	0.814	0.804	-0.223	0.042	-0.354	-0.677	-0.651	-0.737	-0.87	0.541	0.756	.911*	.957*	-0.642	-0.595	-0.605	-0.878	-0.047	0.595	-.911*	-.926*	-0.873	0.356	.922*	-0.634	0.027	-0.279	-0.788	-0.865	-0.631	-0.551	-0.75	-.941*	-0.857	.973**	1
	Sig. (2-tailed)	0.227	0.079	0.167	0.101	0.579	0.251	0.18	0.142	0.027	0.013	0.349	0.006	0.094	0.101	0.718	0.947	0.559	0.209	0.235	0.156	0.055	0.347	0.139	0.031	0.011	0.243	0.289	0.28	0.05	0.94	0.29	0.031	0.024	0.053	0.557	0.026	0.251	0.966	0.649	0.114	0.058	0.254	0.336	0.144	0.017	0.063	0.005
	N	5	5	5	5	5	5	5	5	5	5	5	5	5	5	5	5	5	5	5	5	5	5	5	5	5	5	5	5	5	5	5	5	5	5	5	5	5	5	5	5	5	5	5	5	5	5	5	5
GhMDHAR3A	Pearson Correlation	0.865	0.684	1.000**	.990**	0.311	.960**	.963**	.996**	-0.823	-0.769	.963**	-0.565	-.953*	-.929*	0.818	0.617	.884*	.996**	.911*	.977**	0.822	-0.708	-.940*	-.930*	-0.83	.986**	0.19	.982**	.912*	-0.538	-.897*	0.851	0.799	0.787	-0.713	-0.835	.953*	-0.41	0.843	0.432	0.788	.947*	.956*	.980**	.883*	0.803	-0.776	-0.734
	Sig. (2-tailed)	0.059	0.202	0	0.001	0.611	0.009	0.009	0	0.087	0.128	0.009	0.321	0.012	0.022	0.091	0.268	0.046	0	0.031	0.004	0.087	0.181	0.017	0.022	0.082	0.002	0.76	0.003	0.031	0.35	0.039	0.068	0.105	0.114	0.177	0.078	0.012	0.493	0.073	0.467	0.113	0.015	0.011	0.003	0.047	0.102	0.123	0.158
	N	5	5	5	5	5	5	5	5	5	5	5	5	5	5	5	5	5	5	5	5	5	5	5	5	5	5	5	5	5	5	5	5	5	5	5	5	5	5	5	5	5	5	5	5	5	5	5	5
GhMDHAR3D	Pearson Correlation	0.828	0.604	.995**	.967**	0.225	.945*	.938*	.980**	-0.748	-0.687	.973**	-0.472	-.945*	-.926*	0.874	0.697	.930*	.998**	0.878	.976**	0.796	-0.702	-.905*	-.894*	-0.76	.982**	0.071	.994**	.879*	-0.638	-.928*	0.787	0.724	0.707	-0.777	-0.77	.938*	-0.504	.889*	0.325	0.714	.927*	.980**	.970**	0.826	0.728	-0.704	-0.661
	Sig. (2-tailed)	0.084	0.281	0	0.007	0.717	0.016	0.018	0.003	0.146	0.2	0.005	0.422	0.016	0.024	0.053	0.191	0.022	0	0.05	0.004	0.107	0.187	0.035	0.041	0.136	0.003	0.91	0.001	0.05	0.247	0.023	0.114	0.166	0.182	0.122	0.128	0.018	0.386	0.044	0.594	0.175	0.024	0.003	0.006	0.085	0.163	0.184	0.225
	N	5	5	5	5	5	5	5	5	5	5	5	5	5	5	5	5	5	5	5	5	5	5	5	5	5	5	5	5	5	5	5	5	5	5	5	5	5	5	5	5	5	5	5	5	5	5	5	5
GhMDHAR4A	Pearson Correlation	0.878	0.631	.973**	.952*	0.418	.993**	.965**	.976**	-0.777	-0.701	.988**	-0.441	-0.875	-0.839	0.871	0.696	.913*	.981**	.951*	.920*	0.686	-0.715	-.952*	-0.838	-0.766	.995**	0.184	.976**	0.821	-0.537	-0.818	0.788	0.731	0.763	-0.623	-0.762	.989**	-0.326	.882*	0.376	0.746	.985**	.937*	.933*	0.806	0.776	-0.692	-0.614
	Sig. (2-tailed)	0.05	0.254	0.005	0.013	0.483	0.001	0.008	0.004	0.122	0.187	0.002	0.457	0.052	0.076	0.055	0.192	0.03	0.003	0.013	0.027	0.201	0.175	0.013	0.077	0.131	0	0.767	0.005	0.088	0.351	0.091	0.113	0.16	0.133	0.261	0.134	0.001	0.593	0.048	0.533	0.148	0.002	0.019	0.021	0.099	0.123	0.196	0.271
	N	5	5	5	5	5	5	5	5	5	5	5	5	5	5	5	5	5	5	5	5	5	5	5	5	5	5	5	5	5	5	5	5	5	5	5	5	5	5	5	5	5	5	5	5	5	5	5	5
GhMDHAR4D	Pearson Correlation	.899*	0.638	.967**	.945*	0.42	.990**	.971**	.970**	-0.758	-0.679	.997**	-0.403	-0.849	-0.813	.880*	0.704	.916*	.976**	.953*	.926*	0.689	-0.648	-.923*	-0.827	-0.724	.996**	0.168	.982**	0.823	-0.563	-0.831	0.783	0.722	0.747	-0.647	-0.757	.973**	-0.362	.915*	0.37	0.745	.983**	.952*	.940*	0.793	0.77	-0.643	-0.578
	Sig. (2-tailed)	0.038	0.247	0.007	0.015	0.482	0.001	0.006	0.006	0.138	0.207	0	0.502	0.068	0.094	0.049	0.185	0.029	0.004	0.012	0.024	0.198	0.237	0.026	0.084	0.167	0	0.787	0.003	0.087	0.323	0.081	0.118	0.168	0.147	0.238	0.139	0.005	0.55	0.029	0.54	0.148	0.003	0.012	0.018	0.109	0.128	0.242	0.308
	N	5	5	5	5	5	5	5	5	5	5	5	5	5	5	5	5	5	5	5	5	5	5	5	5	5	5	5	5	5	5	5	5	5	5	5	5	5	5	5	5	5	5	5	5	5	5	5	5
GhMDHAR5A	Pearson Correlation	0.312	0.711	0.222	0.356	0.235	0.118	0.262	0.272	-0.646	-0.737	0.003	-.909*	-0.357	-0.362	-0.356	-0.597	-0.227	0.155	0.202	0.301	0.646	-0.022	-0.254	-0.569	-0.636	0.125	0.707	0.087	0.569	0.47	-0.177	0.648	0.707	0.611	0	-0.681	0.088	0.206	-0.224	0.822	0.643	0.127	0.053	0.321	0.647	0.6	-0.692	-0.81
	Sig. (2-tailed)	0.609	0.178	0.719	0.557	0.704	0.85	0.67	0.658	0.239	0.156	0.996	0.033	0.556	0.55	0.556	0.288	0.714	0.804	0.744	0.623	0.239	0.972	0.68	0.317	0.249	0.841	0.182	0.889	0.317	0.424	0.776	0.237	0.181	0.274	1	0.206	0.888	0.74	0.717	0.087	0.242	0.838	0.932	0.598	0.238	0.285	0.196	0.096
	N	5	5	5	5	5	5	5	5	5	5	5	5	5	5	5	5	5	5	5	5	5	5	5	5	5	5	5	5	5	5	5	5	5	5	5	5	5	5	5	5	5	5	5	5	5	5	5	5
GhMDHAR6A	Pearson Correlation	0.641	0.751	0.167	0.285	0.873	0.338	0.434	0.266	-0.554	-0.547	0.215	-0.396	0.023	0.084	-0.128	-0.337	-0.108	0.138	0.517	0.186	0.228	0.295	-0.265	-0.273	-0.32	0.256	0.833	0.157	0.351	0.464	0.05	0.552	0.586	0.635	0.287	-0.547	0.242	0.477	0.115	0.799	0.674	0.385	0.101	0.273	0.435	0.662	-0.25	-0.302
	Sig. (2-tailed)	0.244	0.143	0.789	0.642	0.053	0.579	0.465	0.665	0.333	0.34	0.729	0.509	0.971	0.893	0.838	0.58	0.863	0.825	0.373	0.765	0.712	0.63	0.666	0.657	0.6	0.677	0.08	0.801	0.562	0.431	0.936	0.334	0.299	0.25	0.64	0.34	0.694	0.416	0.854	0.105	0.212	0.522	0.871	0.657	0.464	0.223	0.685	0.622
	N	5	5	5	5	5	5	5	5	5	5	5	5	5	5	5	5	5	5	5	5	5	5	5	5	5	5	5	5	5	5	5	5	5	5	5	5	5	5	5	5	5	5	5	5	5	5	5	5
GhMDHAR6D	Pearson Correlation	.914*	.950*	0.844	.915*	0.483	0.805	.902*	.881*	-.943*	-.937*	0.756	-0.807	-0.802	-0.775	0.437	0.147	0.535	0.809	0.847	.885*	.924*	-0.36	-0.792	-.952*	-0.864	0.82	0.562	0.793	.976**	-0.154	-0.745	.987**	.974**	.921*	-0.51	-.989**	0.749	-0.189	0.596	0.798	.968**	0.81	0.764	.913*	.977**	.949*	-0.825	-0.876
	Sig. (2-tailed)	0.03	0.013	0.072	0.03	0.41	0.1	0.037	0.048	0.016	0.019	0.139	0.099	0.103	0.123	0.461	0.813	0.353	0.097	0.07	0.046	0.025	0.551	0.11	0.012	0.059	0.089	0.324	0.109	0.004	0.805	0.149	0.002	0.005	0.026	0.38	0.001	0.145	0.761	0.289	0.106	0.007	0.097	0.133	0.03	0.004	0.014	0.086	0.052
	N	5	5	5	5	5	5	5	5	5	5	5	5	5	5	5	5	5	5	5	5	5	5	5	5	5	5	5	5	5	5	5	5	5	5	5	5	5	5	5	5	5	5	5	5	5	5	5	5
GhMDHAR5D	Pearson Correlation	0.312	0.711	0.222	0.356	0.235	0.118	0.262	0.272	-0.646	-0.737	0.003	-.909*	-0.357	-0.362	-0.356	-0.597	-0.227	0.155	0.202	0.301	0.646	-0.022	-0.254	-0.569	-0.636	0.125	0.707	0.087	0.569	0.47	-0.177	0.648	0.707	0.611	0	-0.681	0.088	0.206	-0.224	0.822	0.643	0.127	0.053	0.321	0.647	0.6	-0.692	-0.81
	Sig. (2-tailed)	0.609	0.178	0.719	0.557	0.704	0.85	0.67	0.658	0.239	0.156	0.996	0.033	0.556	0.55	0.556	0.288	0.714	0.804	0.744	0.623	0.239	0.972	0.68	0.317	0.249	0.841	0.182	0.889	0.317	0.424	0.776	0.237	0.181	0.274	1	0.206	0.888	0.74	0.717	0.087	0.242	0.838	0.932	0.598	0.238	0.285	0.196	0.096
	N	5	5	5	5	5	5	5	5	5	5	5	5	5	5	5	5	5	5	5	5	5	5	5	5	5	5	5	5	5	5	5	5	5	5	5	5	5	5	5	5	5	5	5	5	5	5	5	5
** and * represent significant correlation at 0.01 and 0.05 levels respectively. Sig. (2-tailed) means the P-value and N denotes the five stages of 0, 15, 18, 21, and 28 DPA during fiber development.
[truncated: 8 more columns]
